# Supplementary material for: Alcohol consumption and risk of fatty liver disease: a meta-analysis
Source: PeerJ. 2016 Oct 27;4:e2633. doi: 10.7717/peerj.2633 (PMC5088606; doi:10.7717/peerj.2633)
Supplement: Data S1 [file peerj-04-2633-s001.xls]

## Sheet: Sheet4
						Quality assessment of cross-sectional studies included in this meta- analysis.
						Study	Item	Item	Item	Item	Item	Item	Item	Item	Item	Item 10	Item 11
							1	2	3	4	5	6	7	8	9
						Dunn et al.,	Y	Y	Y	Y	U	Y	Y	Y	Y	Y	N
						2008
						Cotrim et al.,	Y	Y	Y	Y	U	Y	N	N	N	Y	N
						2009
						Gunji et al.,	Y	Y	Y	Y	N	Y	N	Y	N	Y	N
						2009
						Yamada et al.,	Y	Y	Y	Y	N	Y	N	Y	N	Y	Y
						2010
						Hiramine et al., 2011	Y	Y	Y	Y	N	Y	N	Y	N	Y	N
						Wong et al., 2012	Y	Y	Y	Y	N	Y	Y	Y	N	Y	N
						Dunn et al., 2012	Y	Y	N	U	U	Y	Y	Y	N	Y	N
						Hamaguchi	Y	Y	Y	Y	N	Y	N	Y	N	Y	N
						et al.,2012
						Moriya et al., 2013	Y	N	Y	Y	N	Y	Y	Y	Y	Y	N
						Sookoian et al., 2014[24]	Y	U	U	Y	N	Y	U	U	U	Y	N
						Kächele et al., 2015	Y	Y	N	Y	N	Y	Y	N	Y	Y	N
						Moriya et al., 2015	Y	N	Y	Y	N	Y	Y	Y	Y	Y	Y
						Sogabe et al., 2015	Y	Y	Y	Y	U	Y	Y	Y	Y	Y	N
						Lau et al., 2015	Y	Y	N	Y	N	Y	Y	Y	Y	Y	N
						Nishioji et al., 2015	Y	Y	Y	Y	N	Y	Y	Y	Y	Y	N
						Y, yes; N, no; U, unclear; Item 1, define the source of information (survey, record review); Item 2, list inclusion and exclusion criteria for exposed and unexposed subjects (cases and controls) or refer to previous publications; Item 3, indicate time period used for identifying patients; Item 4, indicate whether or not subjects were consecutive if not population-based; Item 5, indicate if evalua…

## Sheet: Sheet1
			Characteristics of Studies Included In The Meta-analysis
			Fig.1 Detailed information of the studies
			Study	Design	Study region	Study period	Outcome	Sample	Nondrinker（men/female）/drinker（men/female）	Modest(men/female)/heavy(men/female)	Total men/toal female	Subject		Referent group	Age（year）	Alcohol consumption	Risk estimate (95% CI)	Covariate adjustments	Included or excluded subject
													BMI
			Dunn W etal,2008	cross-section	US	1988-1994	NAFLD	11754	7211（2553、4658）/4543（2315、2228）	4543（2315、2228）	4868/6886	self-report，The alcohol history was obtained by a trained interviewer in a private room to ensure confidentialit	26.99	A nondrinker was a person that reported no wine, beer, or liquor per month.	> 21	nondrinker	1	Age, gender, race, income, education, neighborhood population density, caffeine consumption, physical activity	excluded subjects without data on ALT and those subjects with identifiable conditions other than NAFLD to account for ALT elevation. These conditions include excessive alcohol consumption (1 alcoholic beverage per day), viral hepatitis (positive hep- atitis B surface antigen, positive hepatitis C antibody), iron overload (transferitin saturation 50%), and use of medications associated with hepato…
																10g/day	0.70[0.53,0.93]
			Cotrim HP etal,2009	cross-section	Brazil	2004-2005	NAFLD	132	57(14/43)/75（27/48）		41/91	alcohol consumption was determined by the physician’s interview and by interview with the patient’s relatives.			37.27±11.06	nondrinker	1	Non	inclusion were: age above 18 years, preoperative abdominal ultrasound, and liver biopsy performed during the surgery. All patients had body mass index above 40 kg/m2, or above 35 kg/m2 associated with other conditions (hypertension, diabetes, hyperlipidemia or sleep apnea). Patients with alcohol intake above 280 g/week (>40 g/day) or those who had other chronic liver diseases (HBV or HCV infectio…
										75			43.9±5.6			<20g/day	0.9804[0.2962,3.2450]
																20-40g/day	1.0[0.1842,5.4294]
			Gunji T etal,2009	cross-section	Japan	2007-2008	FLD	5599	1706/3893	2879	5599/	A standardized questionnaire,T e validity of information related to alcohol consumption was confi rmed by a doctor ’ s interviewwith each subject.			50.9±8.1	nondrinker	1	Age, body mass index, waist girth, visceral adipose tissue, subcutaneous adipose tissues, systolic blood pressure, diastolic blood pressure, high-density lipoprotein cholesterol, low-density lipoprotein cholesterol, triglycerides, fasting blood glucose, glycated hemoglobin;alanine aminotransferase, smoking status, dietary habits, physical activity	Individuals positive for hepatitis B or C virus or potentially hepatotoxic drug intake were excluded from the study. Indi- viduals under medical treatment for metabolic abnormalities (hypertension, hyperlipidemia, or diabetes mellitus) were also excluded.
													23.5 ± 2.9			40-140g/wk	0.824[0.683,0.994]，P=0.044
																140-280g/wk	0.754[0.612,0.928]，P=0.008
										1014						> 280g/wk	0.853[0.670，1.085]，P=0.197
			Yamada T etal,2010	cross-section and longitudinal	Japan	2000-2005	FLD		4103（1040/3063）/6321(3416/1837)		5444/4980	self-administered questionnaire that was then checked during individual interview by expert nurses in the center			49.8±10.7a 50.4±9.3b	nondrinker	1	Age, body mass index, smoking status	exclusion of participants who had past or present histories of hepatic diseases induced by drugs, autoimmune conditions, or unknown etiology based on questionnaire and positive results for hepatitis virus
													22.58			occasional	0.95[0.77,1.17]a 0.81[0.63,1.04]b
										5333（3476/1857）
								10424								23g/day	0.72[0.58,0.89]a 0.71[0.44,1.16]b
										988（928/60）						>46g/day	0.65[0.50，0.85]a 0.74[0.25,2.17]b
			Hiramine Y etal,2011	cross-section	Japan	2000-2007	FLD			4540		current frequency of alcohol consumption,.common questionnaire, a history of alcohol intake was determined by a public health nurse without knowledge of the status of F	23.7	Never drinker 1.0 (referent)	30-69a	nondrinker	1	Age, body mass index, alanine aminotransferase, aspartate aminotransaminase, -glutamyl transpeptidase, triglycerides, high-density lipoprotein	hepatitis B virus surface antigen (HBsAg)-positive and 195 (1.9%) hepatitis C virus antibody (HCV Ab)- positive subjects were excluded
																<20g/day	0.71[0.59,0.86]
								5734	847/4887		5734/					20-59g/day(exclude)	0.55[0.45,0.67]
										347						> 60g/day	0.44[0.32，0.62]
			Wong VWS etal,2012	cross-section	Hong-kong	2008-2010	NAFLD			148		standardised questionnaire,Current drinker	22.8±3.5		48±11	nondrinker	1	Demographic, metabolic factors	We included subjects aged 18e70 years. Subjects with active malignancy, metallic implants or other contraindi- cations to MRI, positive hepatitis B surface antigen or antibody against hepatitis C virus, secondary causes of fatty liver (eg, consumption of amiodarone and tamoxifen) and decompensated liver disease (defined as bilirubin >50 mmol/l, albumin <35 g/l, platelet count <1503109/l, internat…
								868	720/148		0					<10g/day	1.37[0.89,2.11] ; p=0.15
			Dunn W etal,2012	cross-section	US	non	NASH			331(128/203)		lifetime non-drinkers			> 21	nondrinker	1	Gender, age, race, income, education, glycated hemoglobin, alanine aminotransferase, recreational, non-recreational physical activity, smoking, total calories per day, percent calories from carbohydrates, percent calories from fat	. Patients were excluded if they had other forms of liver diseases, or average alcohol consumption >20 g daily during the 2 years before entry
								582	251(70/181)/331		198/384		34.36			<20g/day	0.56[0.39,0.84]
			Hamaguchi M etal,2012	cross-section	Japan	2004-2009	FLD					d alcohol consumption, were surveyed by a standardized self-administered question- naire. non or minimal alcohol consumption			18-88	nondrinker	1	Age, use of drugs. metabolic syndrome, regular exercise, smoking	We excluded participants with hepatitis C virus, hepatitis B virus, and diagnosed with other liver diseases.
										3963(3350/613)						40-140g/wk	0.69[0.6,0.79]a P<0.001 0.54[0.34,0.88]b P=0.012
								18571	13046(6154/6892)/5525		10982/7589		22.57			140-280g/wk	0.72[0.63,0.83]a P<0.001 0.43[0.21,0.88]b P=0.21
																>280g/wk	0.74[0.64，0.85]a P<0.001 1.02[0.44,2.35]b P=0.97
										1562(1478/84)
			Moriya A etal,2013	cross-section	Japan	2003-2006	FLD					current alcohol consumption,each participant individually and confirmed each item on the questionnaire.			46.4±8.9b	nondrinker	1	Obesity, atherogenic, dyslipidemia, glucose intolerance, hyperuricemia, hypertension, current smoking status, age	such as viruses, drugs, autoimmune hepatitis, iron overload, and celiac disease, were not examined in health checkups and not strictly excluded in the present study.
										1219			21.8			<70g/wk	0.74[0.55,0.98]
								4622	3403/1219		/4622					70-140g/wk	0.67[0.44,1.00]
																>140g/wk(exclude)	1.13[0.73,1.69]
			Sookoian S etal,2014	cross-section	Argentina	non	NAFLD		331(172/159)/83(40/43)	83					__	nondrinker	1	0	0
								414			201/212		29.82			<40g/day	0.486[0.298,0.792]
			Hashimoto Y etal,2015	cohort study	Japan	1994-2003	FLD					A standardized questionnaire was administered to all participants by the same trained team of interviewers,amount and type of alcoholic beverages consumed per week during the past month,then estimating the mean ethanol intake per week.			__	nondrinker	1	Age, body mass index, lifestyle factors	Subjects were included if they fulfilled the following cri- teria: (1) absence of markers of hepatitis B virus infection (hepatitis B surface antigen) and hepatitis C virus infection (anti-hepatitis C virus antibodies); (2) no alcoholic liver disease (C20 g of alcohol per day); (3) no autoimmune liver diseases (e.g., autoimmune hepatitis, primary biliary cirrhosis); (4) no uncontrolled biliary di…
										1540(1332/208)						40-140g/wk	0.72[0.60,0.86]a P<0.001 0.86[0.52,1.42]b P=0.56
									3469(1704/1765)/1968(1743/225)
								5437			3447/1990		22.25	none or minimal alcohol consumption,		140-280g/wk	0.69[0.57,0.84]a P<0.001 1.23[0.62,2.41]b P=0.55
										428(411/17)						>280g/wk	0.80[0.57,1.00]a P=0.05 1.12[0.35，3.55]b P=0.85
			Koachele M etal,2015	cross-section	Germany	non	FLD			200(114/86)		A standardized interview was performed by trained personne,eachsubjectwas interviewedabout the amount of beer, wine, and spirits he or she had consumed on the previous workday and over the last weekend			18-49	nondrinker	1	Non	Ex-drinkerswere identified and separately characterized but excluded
													25.81			<20g/day	0.44[0.23,0.83]
								432	100(33/67)/332(232/100)		265/167					20-40g/day	0.96[0.53,1.71]
										132(118/14)						> 40g/day	1.2857[0.7509，2.2015]
			Moriya A etal,2015	cross-section and longitudinal	Japan	2004-2006	FLD					defined a drinker as an individual who reported current alcohol consumption of at least once a week.			49.1±8.3a 47.6±8.1b	nondrinker	1	Obesity, regular exercise, smoking	excluding those who had any missing components of data or reported liver diseases under treatment or follow-up except for alcoholic liver diseases and NAFLD.
										2467(2047/420)						<70g/wk	0.79[0.68,0.90]a 0.71[0.52,0.96]b
																70-140g/wk	0.73[0.63,0.84]a 0.67[0.45,0.98]b
								5297	2059(971/1088)/3238		3773/1254
																140-280g/wk	0.69[0.60,0.79]a 0.86[0.54,1.37]b
													23.04
										771(755/16)						> 280g/wk	0.68[0.58，0.79]a 0.82[0.43,1.57]b
			Sogabe M etal,2015	cross-section	Japan	2008-2012	NAFLD						27.0 ± 3.4	non-drinkers, those drinking 12 drinks or less per year of less than 20 g/drinking day	21-81	nondrinker	1	Age, body mass index, waist circumference, hypertension, dyslipidaemia, uric acid, glycated hemoglobin, alanine aminotransferase, metabolic syndrome type	Subjects who were positive for hepatitis B surface antigen (HBsAg) and/or hepatitis C antibody (HCVAb), who did not fulfil the diagnostic criteria for MS, or who did not undergo ultrasound were excluded from this study. Subjects who con- sumed 20 g/day or more of alcohol were also excluded
								1055	281/774	774	774/					<20g/day	0.654[0.473,0.906]a，P < 0.05
			Lau K etal,2015	cross-section	Germany	0	FLD					average volume of daily alcohol consumption for such a day over the past month.		Last year abstainers	32-69	nondrinker	1	Age, body mass index, glycated hemoglobin;alanine aminotransferase, menopausal status in female	We excluded participants with an uncertain ultrasound diagnosis of hepatic steatosis, participants tested positive for the hepatitis B surface antigen or the hepatitis C virus antibody and seven participants with known history of liver cirrhosis. Furthermore, we excluded all participants with missing binge drinking data , and with missing data on BMI or haemoglobin A1c .
										3098(1460/1638)						<10g/wk	1.19[0.85,1.66]a 0.67[0.46,0.98]b
																10g-20g/wk	1.53[1.15,2.05]a 0.65[0.43,0.98]b
								3758	434（184/250)/3324		1857/1901		26.73
																20-40g/wk	2.03[1.51,2.72]a 0.65[0.34,1.23]b
										226(213/13)						40-60g/wk	2.18[1.61，2.94]a
																60-80g/wk	2.24[1.62–3.10]a
			Nishioji K etal,2015	cross-section	Japan	2011-2012	NAFLD					a self-administered question- naire modified from,during a physician interview.	27.32a		22-92	nondrinker	1	Age, body fat percentage, body mass index, waist circumference, diastolic blood pressure, total protein, serum albumin,alanine aminotransferase, cholinesteras, blood urea nitrogen,triglycerides, high-density lipoprotein, glycated hemoglobin, alanine aminotransferase, blood pressure risk	Subjects were included if they fulfilled the following cri- teria: (1) absence of markers of hepatitis B virus infection (hepatitis B surface antigen) and hepatitis C virus infection (anti-hepatitis C virus antibodies); (2) no alcoholic liver disease (C20 g of alcohol per day); (3) no autoimmune liver diseases (e.g., autoimmune hepatitis, primary biliary cirrhosis); (4) no uncontrolled biliary di…
								1929	1180(165/1015)/749	749(175/574)						<20g/wk	0.49[0.27,0.90]a ，P=0.022 0.66[0.44，0.99]b ，P=0.045
													20.52b
			a,Male data; b,Female data; BMI, body mass index; FLD, fatty liver disease; NAFLD,nonalcoholic fatty live disease; NASH,non-alcoholic steatohepatitis; OR, odds ratio; CI, confidence interval.
									76608	16604/22584	22805/9137	5264/204

## Sheet: Sheet2
study	OR	LCI	UCI	group	lnOR	lnLCI	lnUCI	selnOR		combine
										OR	LCI	UCI
Moriya A et al, 2015	0.79	0.68	0.9	minimal alcohol consumption in males	-0.235722	-0.385663	-0.10536	0.0715056
Moriya A et al, 2015	0.73	0.63	0.84	light alcohol consumption in males	-0.314711	-0.462035	-0.174353	0.0733883		0.735	0.678	0.797	a
Moriya A et al, 2015	0.69	0.6	0.79	moderate alcohol consumption in males	-0.371064	-0.510826	-0.235722	0.0701794
Moriya A et al, 2015	0.86	0.54	1.37	moderate alcohol consumption in females	-0.150823	-0.616186	0.314811	0.237499
Moriya A et al, 2015	0.71	0.52	0.96	minimal alcohol consumption in females	-0.34249	-0.653926	-0.040822	0.156404		0.726	0.587	0.9	b
Moriya A et al, 2015	0.67	0.45	0.98	light alcohol consumption in females	-0.400477	-0.798508	-0.0202027	0.198547
Lau K et al, 2015	2.102	1.703	2.594	moderate alcohol consumption in males	0.742889	0.532391	0.953201	0.107349
Lau K et al, 2015	1.19	0.85	1.66	minimal alcohol consumption in males	0.173953	-0.162519	0.506818	0.170749		1.595	1.144	2.225	a
Lau K et al, 2015	1.53	1.15	2.05	light alcohol consumption in males	0.425268	0.139762	0.71784	0.147469
Lau K et al, 2015	0.65	0.43	0.98	light alcohol consumption in females	-0.430783	-0.84397	-0.0202027	0.210145
Lau K et al, 2015	0.65	0.34	1.23	moderate alcohol consumption in females	-0.430783	-1.07881	0.207014	0.328016		0.659	0.51	0.851	b
Lau K et al, 2015	0.67	0.46	0.98	minimal alcohol consumption in females	-0.400477	-0.776529	-0.0202027	0.19294
Moriya A et al, 2013	1.13	0.73	1.69	moderate alcohol consumption in females	0.122218	-0.314711	0.524729	0.214143
Moriya A et al, 2013	0.67	0.44	1	light alcohol consumption in females	-0.400477	-0.820981	0	0.209434		0.811	0.61	1.078	a
Moriya A et al, 2013	0.74	0.55	0.98	minimal alcohol consumption in females	-0.301105	-0.597837	-0.0202027	0.147356
Hiramine Y et al, 2010	0.71	0.59	1.42	light alcohol consumption in males	-0.34249	-0.527633	0.350657	0.224053
Hiramine Y et al, 2010	0.55	0.45	0.98	moderate alcohol consumption in males	-0.597837	-0.798508	-0.0202027	0.198547		0.615	0.46	0.823	b
Hashimoto Y et al, 2015	0.72	0.6	0.86	light alcohol consumption in males	-0.328504	-0.510826	-0.150823	0.0918374
Hashimoto Y et al, 2015	0.69	0.57	0.84	moderate alcohol consumption in males	-0.371064	-0.562119	-0.174353	0.0989198		0.706	0.619	0.806
Hashimoto Y et al, 2015	1.23	0.62	2.41	moderate alcohol consumption in females	0.207014	-0.478036	0.879627	0.346342		0.976	0.652	1.462
Hashimoto Y et al, 2015	0.86	0.52	1.42	light alcohol consumption in females	-0.150823	-0.653926	0.350657	0.256271		0.976	0.652	1.462
Hamaguchi M et al, 2012	0.69	0.6	0.79	light alcohol consumption in males	-0.371064	-0.510826	-0.235722	0.0701794
Hamaguchi M et al, 2012	0.72	0.63	0.83	moderate alcohol consumption in males	-0.328504	-0.462035	-0.18633	0.0703331		0.705	0.639	0.777	a
Hamaguchi M et al, 2012	0.43	0.21	0.88	moderate alcohol consumption in females	-0.84397	-1.56065	-0.127833	0.365514
Hamaguchi M et al, 2012	0.54	0.34	0.88	light alcohol consumption in females	-0.616186	-1.07881	-0.127833	0.242596		0.504	0.339	0.749	b
Nishioji K et al, 2015	0.49	0.27	0.9	light alcohol consumption in males	-0.71335	-1.30933	-0.10536	0.307136
Nishioji K et al, 2015	0.66	0.44	0.99	light alcohol consumption in females	-0.415515	-0.820981	-0.0100503	0.20687
Sogabe M et al, 2015	0.654	0.473	0.906	light alcohol consumption in males	-0.424648	-0.74866	-0.098716	0.165802
Yamada T et al, 2009	0.72	0.58	0.89	moderate alcohol consumption in males	-0.328504	-0.544727	-0.116534	0.109233
Yamada T et al, 2010	0.95	0.77	1.17	moderate alcohol consumption in males	-0.0512933	-0.261365	0.157004	0.106727		0.828	0.631	1.086	a		combine total
Yamada T et al, 2011	0.71	0.44	1.16	moderate alcohol consumption in males	-0.34249	-0.820981	0.14842	0.247296						0.788	0.631	0.984
Yamada T et al, 2012	0.81	0.63	1.04	moderate alcohol consumption in males	-0.210721	-0.462035	0.0392207	0.127871		0.788	0.631	0.984	b
Cotrim HP et al, 2009	1	0.1842	5.4294	moderate alcohol consumption	0	-1.69173	1.69183	0.863154
Gunji T et al, 2009	0.754	0.612	0.928	moderate alcohol consumption	-0.282363	-0.491023	-0.0747236	0.106199
Gunji T et al, 2009	0.853	0.67	1.085	heavy alcohol consumption	-0.158996	-0.400477	0.08158	0.122974
Koachele M et al, 2015	0.44	0.23	0.83	light alcohol consumption	-0.820981	-1.46968	-0.18633	0.327384
Koachele M et al, 2015	0.96	0.53	1.71	heavy alcohol consumption	0.251303	-0.286483	0.789139	0.274393
Stata below used to analysis
study	OR	LCI	UCI	group	lnOR	lnLCI	lnUCI	selnOR
Dunn et al., 2008	0.7	0.53	0.93	Light alcohol consumption	-0.356675	-0.634878	-0.0725707	0.143446
Cotrim et al., 2009	0.9804	0.2962	3.245	Light alcohol consumption	-0.0197946	-1.21672	1.17711	0.610672
Gunji et al., 2009	0.824	0.683	0.994	Light alcohol consumption	-0.193585	-0.38126	-0.0060181	0.0957251
Yamada et al., 2010	0.89	0.758	1.045	Light alcohol consumption	-0.116534	-0.277072	0.0440168	0.0819104
Hiramine et al., 2011	0.71	0.59	1.42	Light alcohol consumption	-0.34249	-0.527633	0.350657	0.224053
Wong et al., 2012	1.37	0.89	2.11	Light alcohol consumption	0.314811	-0.116534	0.746688	0.22021
Dunn et al., 2012	0.56	0.39	0.84	Light alcohol consumption	-0.579819	-0.941608	-0.174353	0.195728
Hamaguchi et al., 2012	0.677	0.593	0.773	Light alcohol consumption	-0.390084	-0.522561	-0.257476	0.0676236
Moriya et al., 2013	0.716	0.565	0.907	Light alcohol consumption	-0.334075	-0.570929	-0.0976128	0.120744
Hashimoto et al., 2015	0.598	0.485	0.736	Light alcohol consumption	-0.514165	-0.723606	-0.306525	0.106398
Koachele et al., 2015	0.44	0.23	0.83	Light alcohol consumption	-0.820981	-1.46968	-0.18633	0.327384
Moriya et al., 2015	0.75	0.684	0.823	Light alcohol consumption	-0.287682	-0.379797	-0.194799	0.0471934
Sogabe et al., 2015	0.654	0.473	0.906	Light alcohol consumption	-0.424648	-0.74866	-0.098716	0.165802
Lau et al., 2015	1.039	0.875	1.234	Light alcohol consumption	0.0382587	-0.133531	0.210261	0.0877021
Nishioji et al., 2015	0.601	0.43	0.842	Light alcohol consumption	-0.50916	-0.84397	-0.171975	0.171427
Yamada et al., 2010	0.718	0.591	0.874	Moderate alcohol consumption	-0.331286	-0.525939	-0.134675	0.0998123
Cotrim et al., 2009	1	0.1842	5.4294	Moderate alcohol consumption	0	-1.69173	1.69183	0.863154
Gunji et al., 2009	0.754	0.612	0.928	Moderate alcohol consumption	-0.282363	-0.491023	-0.0747236	0.106199
Hamaguchi et al., 2012	0.707	0.617	0.809	Moderate alcohol consumption	-0.346725	-0.482886	-0.211956	0.0691148
Hashimoto et al., 2015	0.602	0.48	0.754	Moderate alcohol consumption	-0.507498	-0.733969	-0.282363	0.115206
Koachele et al., 2015	0.96	0.53	1.71	Moderate alcohol consumption	-0.040822	-0.634878	0.536493	0.298819
Moriya et al., 2015	0.702	0.616	0.801	Moderate alcohol consumption	-0.353822	-0.484508	-0.221894	0.0669934
Lau et al., 2015	1.667	1.275	2.178	Moderate alcohol consumption	0.511026	0.242946	0.778407	0.136597
study	OR	LCI	UCI	group	lnOR	lnLCI	lnUCI	selnOR
Gunji et al., 2009	0.853	0.67	1.085	Heavy alcohol consumption in Japan	-0.158996	-0.400477	0.08158	0.122974
Yamada et al., 2010	0.655	0.506	0.847	Heavy alcohol consumption in Japan	-0.42312	-0.681219	-0.166055	0.131419
Hiramine et al., 2011	0.44	0.32	0.62	Heavy alcohol consumption in Japan	-0.820981	-1.13943	-0.478036	0.168724
Hamaguchi et al., 2012	0.747	0.649	0.859	Heavy alcohol consumption in Japan	-0.29169	-0.432323	-0.151986	0.0715144
Hashimoto et al., 2015	0.578	0.441	0.757	Heavy alcohol consumption in Japan	-0.548181	-0.81871	-0.278392	0.137836
Koachele et al., 2015	1.2857	0.7509	2.2015	Heavy alcohol consumption in Germany	0.251303	-0.286483	0.789139	0.274393
Moriya et al., 2015	0.687	0.591	0.798	Heavy alcohol consumption in Japan	-0.375421	-0.525939	-0.225647	0.0766052
Lau et al., 2015	2.208	1.77	2.753	Heavy alcohol consumption in Germany	0.792087	0.570979	1.01269	0.112682
study	OR	LCI	UCI	group	lnOR	lnLCI	lnUCI	selnOR
Yamada et al., 2010	0.74	0.25	2.17	Heavy alcohol in Japanese women	-0.301105	-1.38629	0.774727	0.551281
Hamaguchi et al., 2012	1.02	0.44	2.35	Heavy alcohol in Japanese women	0.0198026	-0.820981	0.854415	0.427397
Hashimoto et al., 2015	1.052	0.138	8.012	Heavy alcohol in Japanese women	0.0506932	-1.9805	2.08094	1.03608
Moriya et al., 2015	0.82	0.43	1.57	Heavy alcohol in Japanese women	-0.198451	-0.84397	0.451076	0.330369
Gunji et al., 2009	0.853	0.67	1.085	Heavy alcohol in Japanese men	-0.158996	-0.400477	0.08158	0.122974
Yamada et al., 2010	0.65	0.5	0.85	Heavy alcohol in Japanese men	-0.430783	-0.693147	-0.162519	0.135364
Hiramine et al., 2011	0.44	0.32	0.62	Heavy alcohol in Japanese men	-0.820981	-1.13943	-0.478036	0.168724
Hamaguchi et al., 2012	0.74	0.64	0.85	Heavy alcohol in Japanese men	-0.301105	-0.446287	-0.162519	0.0723899
Hashimoto et al., 2015	0.573	0.436	0.751	Heavy alcohol in Japanese men	-0.55687	-0.830113	-0.28635	0.138715
Moriya et al., 2015	0.68	0.58	0.79	Heavy alcohol in Japanese men	-0.385663	-0.544727	-0.235722	0.0788278
study	OR	LCI	UCI	group	lnOR	lnLCI	lnUCI	selnOR
Yamada et al., 2010	0.74	0.25	2.17	Heavy alcohol in females	-0.301105	-1.38629	0.774727	0.551281
Hamaguchi et al., 2012	1.02	0.44	2.35	Heavy alcohol in females	0.0198026	-0.820981	0.854415	0.427397
Hashimoto et al., 2015	1.052	0.138	8.012	Heavy alcohol in females	0.0506932	-1.9805	2.08094	1.03608
Moriya et al., 2015	0.82	0.43	1.57	Heavy alcohol in females	-0.198451	-0.84397	0.451076	0.330369
Yamada et al., 2010	0.65	0.5	0.85	Heavy alcohol in males	-0.430783	-0.693147	-0.162519	0.135364
Hiramine et al., 2011	0.44	0.32	0.62	Heavy alcohol in males	-0.820981	-1.13943	-0.478036	0.168724
Hamaguchi et al., 2012	0.74	0.64	0.85	Heavy alcohol in males	-0.301105	-0.446287	-0.162519	0.0723899
Hashimoto et al., 2015	0.573	0.436	0.751	Heavy alcohol in males	-0.55687	-0.830113	-0.28635	0.138715
Moriya et al., 2015	0.68	0.58	0.79	Heavy alcohol in males	-0.385663	-0.544727	-0.235722	0.0788278
Lau et al., 2015	2.208	1.77	2.753	Heavy alcohol in males	0.792087	0.570979	1.01269	0.112682
study	OR	LCI	UCI	group	lnOR	lnLCI	lnUCI	selnOR
Yamada et al., 2010	0.74	0.25	2.17	Heavy alcohol in females	-0.301105	-1.38629	0.774727	0.551281
Hamaguchi et al., 2012	1.02	0.44	2.35	Heavy alcohol in females	0.0198026	-0.820981	0.854415	0.427397
Hashimoto et al., 2015	1.052	0.138	8.012	Heavy alcohol in females	0.0506932	-1.9805	2.08094	1.03608
Moriya et al., 2015	0.82	0.43	1.57	Heavy alcohol in females	-0.198451	-0.84397	0.451076	0.330369
Yamada et al., 2010	0.65	0.5	0.85	Heavy alcohol in males	-0.430783	-0.693147	-0.162519	0.135364
Hiramine et al., 2011	0.44	0.32	0.62	Heavy alcohol in males	-0.820981	-1.13943	-0.478036	0.168724
Hamaguchi et al., 2012	0.74	0.64	0.85	Heavy alcohol in males	-0.301105	-0.446287	-0.162519	0.0723899
Hashimoto et al., 2015	0.573	0.436	0.751	Heavy alcohol in males	-0.55687	-0.830113	-0.28635	0.138715
Moriya et al., 2015	0.68	0.58	0.79	Heavy alcohol in males	-0.385663	-0.544727	-0.235722	0.0788278
Lau et al., 2015	2.208	1.77	2.753	Heavy alcohol in males	0.792087	0.570979	1.01269	0.112682
study	OR	LCI	UCI	group	lnOR	lnLCI	lnUCI	selnOR
Dunn et al., 2008	0.7	0.53	0.93	BMI≥25 kg/m2	-0.356675	-0.634878	-0.0725707	0.143446
Cotrim et al., 2009	0.9853	0.3217	3.018	BMI≥25 kg/m2	-0.0148091	-1.13414	1.10459	0.571105
Gunji et al., 2009	0.792	0.689	0.91	BMI<25 kg/m2	-0.233194	-0.372514	-0.0943106	0.0709702
Yamada et al., 2010	0.816	0.721	0.924	BMI<25 kg/m2	-0.203341	-0.327116	-0.0790432	0.0632839
Hiramine et al., 2011	0.71	0.59	0.86	BMI<25 kg/m2	-0.34249	-0.527633	-0.150823	0.096125
Wong et al., 2012	1.37	0.89	2.11	BMI<25 kg/m2	0.314811	-0.116534	0.746688	0.22021
Dunn et al., 2012	0.56	0.39	0.84	BMI≥25 kg/m2	-0.579819	-0.941608	-0.174353	0.195728
Hamaguchi et al., 2012	0.691	0.629	0.76	BMI<25 kg/m2	-0.369615	-0.463624	-0.274437	0.048262
Moriya et al., 2013	0.716	0.565	0.907	BMI<25 kg/m2	-0.334075	-0.570929	-0.0976128	0.120744
Sookoian et al., 2014	0.486	0.298	0.792	BMI≥25 kg/m2	-0.721547	-1.21066	-0.233194	0.249354
Hashimoto et al., 2015	1.018	0.867	1.195	BMI<25 kg/m2	0.0178399	-0.142716	0.178146	0.0818527
Kachele et al., 2015	0.673	0.437	1.038	BMI≥25 kg/m2	-0.39601	-0.827822	0.0372958	0.220693
Moriya et al., 2015	0.734	0.68	0.792	BMI<25 kg/m2	-0.309246	-0.385663	-0.233194	0.038895
Sogabe et al., 2015	0.654	0.473	0.906	BMI≥25 kg/m2	-0.424648	-0.74866	-0.098716	0.165802
Lau et al., 2015	1.193	1.033	1.379	BMI≥25 kg/m2	0.176471	0.0324672	0.321359	0.0736968
Nishioji et al., 2015(men)	0.49	0.27	0.9	BMI≥25 kg/m2	-0.71335	-1.30933	-0.10536	0.307136
Nishioji et al., 2015(women)	0.66	0.44	0.99	BMI<25 kg/m2	-0.415515	-0.820981	-0.0100503	0.20687
study	OR	LCI	UCI	group	lnOR	lnLCI	lnUCI	selnOR
Dunn et al., 2008	0.7	0.53	0.93	LMAC	-0.356675	-0.634878	-0.0725707	0.143446
Cotrim et al., 2009	0.9853	0.3217	3.018	LMAC	-0.0148091	-1.13414	1.10459	0.571105
Gunji et al., 2009	0.792	0.689	0.91	LMAC	-0.233194	-0.372514	-0.0943106	0.0709702
Yamada et al., 2010	0.816	0.721	0.924	LMAC	-0.203341	-0.327116	-0.0790432	0.0632839
Hiramine et al., 2011	0.71	0.59	0.86	LMAC	-0.34249	-0.527633	-0.150823	0.096125
Wong et al., 2012	1.37	0.89	2.11	LMAC	0.314811	-0.116534	0.746688	0.22021
Dunn et al., 2012	0.56	0.39	0.84	LMAC	-0.579819	-0.941608	-0.174353	0.195728
Hamaguchi et al., 2012	0.691	0.629	0.76	LMAC	-0.369615	-0.463624	-0.274437	0.048262
Moriya et al., 2013	0.716	0.565	0.907	LMAC	-0.334075	-0.570929	-0.0976128	0.120744
Sookoian et al., 2014	0.486	0.298	0.792	LMAC	-0.721547	-1.21066	-0.233194	0.249354
Hashimoto et al., 2015	1.018	0.867	1.195	LMAC	0.0178399	-0.142716	0.178146	0.0818527
Kachele et al., 2015	0.673	0.437	1.038	LMAC	-0.39601	-0.827822	0.0372958	0.220693
Moriya et al., 2015	0.734	0.68	0.792	LMAC	-0.309246	-0.385663	-0.233194	0.038895
Sogabe et al., 2015	0.654	0.473	0.906	LMAC	-0.424648	-0.74866	-0.098716	0.165802
Lau et al., 2015	1.193	1.033	1.379	LMAC	0.176471	0.0324672	0.321359	0.0736968
Nishioji et al., 2015	0.601	0.43	0.842	LMAC	-0.50916	-0.84397	-0.171975	0.171427
